# Supplementary material for: Is It Possible to Prevent the Thanatogenetic Processes in Premature Babies?
Source: Clin Pract. 2024 Sep 2;14(5):1801–17. doi: 10.3390/clinpract14050144 (PMC11417739; doi:10.3390/clinpract14050144)
Supplement: Supplementary file 1 [file clinpract-14-00144-s001.zip]

Archive with 1 entries (1 files):
- clinpract-3038580-supplementary.pdf
